# Supplementary material for: Estuarine plastisphere as an overlooked source of N2O production
Source: Nat Commun. 2022 Jul 6;13:3884. doi: 10.1038/s41467-022-31584-x (PMC9259610; doi:10.1038/s41467-022-31584-x)
Supplement: Supplementary file 4 — Source Data [file 41467_2022_31584_MOESM4_ESM.xlsx]

## Sheet: Data1
C-D					Lipid/fatty acid
PE	PS	PP	PVC	Water	PE	PS	PP	PVC	Water	PE	PS	PP	PVC	Water	PE	PS	PP	PVC	Water	PE	PS	PP	PVC	Water	PE	PS	PP	PVC	Water
0.27901	0.20156	0.10638	0.10667	0.05633	0.42884	0.85237	0.68134	2.03851	0.60634	0.5482	0.29892	0.73083	0.01469	1.36778	0.2025	0.47097	0.96067	0.47619	1.19942	0.37237	0.32442	0.68037	0.71432	2.00988	2.74599	0.04949	0.21019	0.06028	0.48339
0.28583	0.31951	0.22723	0.28523	0.05464	0.09814	0.21488	0.71297	1.25395	0.58995	0.47204	0.49882	0.27762	0.55881	1.27373	0.27676	0.38457	0.39928	0.4464	1.11783	0.39645	0.43872	0.40508	0.54434	2.40002	1.63159	1.4958	0.35132	0.99214	0.3878
0.33493	0.04021	0.16949	0.33514	0.08152	0.14277	0.61153	0.68388	2.26232	0.51812	0.57849	0.10122	0.10986	0.34709	1.20267	0.39354	0.22839	0.42957	0.43041	1.00259	0.41205	1.13281	0.31029	0.44239	2.00495	1.9506	0.34505	0.31161	0.97441	0.4935
0.06679	0.20935	0.21882	0.30174	0.09187	1.13979	0.59581	0.66385	1.11734	0.26426	0.45661	0.10764	0.05123	0.72677	0.9126	0.66434	0.25385	0.31688	0.55655	1.03942	0.94361	0.26559	0.392	0.54532	1.5419	0.47543	0.31962	0.40732	1.78863	0.83005
0.12298	0.19516	0.16077	0.28007	0.21556	1.23147	0.50266	0.41829	0.83035	0.4555	0.10299	0.2582	0.09086	0.28591	1.31971	0.49003	0.71925	0.32925	0.31604	0.906	0.71945	0.7186	0.1965	0.72455	1.64155	0.49308	0.19892	0.45994	1.03636	1.01971
0.26351	0.14527	0.13436	0.29515	0.06164	0.50103	0.76174	0.42551	0.96884	0.25499	0.02302	0.09754	0.17841	0.70852	1.21455	0.25789	0.24334	0.51016	0.55669	1.16535	0.38801	0.44765	0.30098	0.51803	1.82833	0.88955	0.21802	0.27058	1.80282	0.07246
0.29995	0.07726	0.08898	0.25823	0.02847	0.38902	0.51935	0.38371	1.02222	0.58699	0.21524	0.12509	0.22353	0.46369	1.39005	0.6921	0.29158	0.43794	0.43549	1.27304	0.2644	0.92381	0.56686	0.423	2.19017	1.3001	0.17507	0.52393	1.50517	0.08417
0.23443	0.29668	0.20324	0.20777	0.01474	0.9385	1.28967	0.71173	1.60487	0.62846	0.48724	0.32535	0.13186	0.02981	1.84124	0.54622	0.48923	0.58198	0.30393	1.42569	0.81922	0.33106	0.65771	0.23577	2.50216	0.9837	0.33977	0.38339	1.18234	0.05773
0.03641	0.04188	0.16154	0.16326	0.06084	0.94286	0.80554	0.51608	2.1322	0.44708	0.17474	0.07725	0.15663	0.18352	0.738	0.41566	0.275	0.56344	0.48799	0.79532	0.98487	1.27116	0.3063	0.90621	1.26795	0.28234	0.18901	0.23406	0.11404	0.3089
0.25181	0.30378	0.19311	0.14208	0.08394	0.80654	0.3133	0.69695	2.66698	0.45452	0.4494	0.25687	0.05824	0.30938	1.07639	0.41959	0.40739	0.29424	0.65667	1.02758	0.50957	0.54586	0.39265	0.51197	1.61763	1.51422	1.0083	0.28968	0.03391	0.13768
0.20825	0.33414	0.21707	0.29052	0.10196	0.92344	0.37326	0.18133	1.4574	0.34393	0.18189	0.63259	0.20405	0.64527	0.89983	0.64608	0.53606	0.34465	0.60802	0.80739	0.44126	0.57028	0.68797	0.77839	1.43179	0.5259	1.57735	0.42742	1.32448	0.51746
0.13526	0.32603	0.12174	0.06223	0.06702	0.63173	0.60318	0.17333	0.791	0.47264	0.07596	0.49988	0.18916	0.43002	1.25117	0.5132	0.4416	0.49114	0.82914	1.15016	0.654	0.57116	0.42413	1.39625	1.7268	0.33531	1.33976	0.05633	0.10354	0.15565
0.21954	0.12382	0.00657	0.33481	0.10943	0.30029	0.70183	0.096	0.41506	0.43874	0.41354	0.03231	0.05282	0.66497	0.70214	0.37656	0.39225	0.11116	0.37474	0.85197	0.52284	1.446	0.11201	0.46273	1.32783	1.11968	0.03807	0.07071	1.84296	0.03213
0.01447	0.14832	0.21501	0.28251	0.01638	0.92342	1.36591	0.33401	1.35006	0.64699	0.06965	0.46885	0.01227	0.34675	1.46439	0.46215	1.01243	0.24969	0.41508	1.50807	2.09731	0.9997	0.37526	0.45763	2.10328	0.08948	0.22514	0.28688	0.74003	0.11591
0.31874	0.31186	0.24764	0.24214	0.1786	0.56907	0.15633	0.39773	0.97479	0.59489	0.49205	0.30166	0.12805	0.65217	1.35908	0.33165	0.26278	0.17601	0.46334	1.20016	0.32555	0.36783	0.22735	0.55331	1.87446	1.05878	1.36869	0.48319	2.34892	0.52429
0.27383	0.10416	0.17073	0.29172	0.01955	0.78114	0.70911	0.25701	0.80161	0.3645	0.15336	0.01709	0.22224	0.27308	1.04094	0.0433	0.28964	0.31916	0.16484	1.43636	0.31806	0.39683	0.68615	0.40585	1.3512	1.73543	0.18525	1.01823	0.88486	0.36118
0.29733	0.29012	0.10098	0.24693	0.06447	0.46695	0.42954	0.17389	0.90744	0.57784	0.47439	0.6138	0.11692	0.31526	1.13883	0.2342	0.5131	0.2629	0.42672	0.98	0.32367	0.39593	0.28122	0.52599	1.65352	2.00311	0.97062	0.60761	1.36152	0.41343
0.23444	0.14524	0.26066	0.26992	0.04019	1.30387	0.67279	0.19925	0.52756	0.79902	0.43339	0.16645	0.29353	0.57625	1.92497	0.55156	0.47317	0.39043	0.28302	1.2384	0.34104	0.46569	0.35048	0.4667	2.28815	0.61284	0.41483	0.31825	1.71124	0.11094
0.2585	0.31561	0.17823	0.3088	0.17173	0.86792	0.69976	1.38792	0.83614	0.83722	0.413	0.56395	0.6529	0.46315	1.68489	0.39001	0.57942	0.67188	0.39337	1.23849	0.65944	0.51053	0.62616	0.6383	2.27086	1.42351	0.94666	0.04543	1.12487	0.16564
0.27108	0.2116	0.21632	0.28222	0.09267	0.26129	0.40948	0.51863	1.2625	0.62013	0.30979	0.44643	0.13799	0.64052	1.40893	0.19705	0.51721	0.26674	0.54649	1.06208	0.39439	0.6233	0.05555	0.45452	1.83511	1.65921	0.5994	0.17185	1.18175	0.47673
0.30333	0.26009	0.22722	0.30544	0.04794	0.41135	0.50697	0.66765	0.38173	0.50962	0.43926	0.45689	0.32962	0.62595	1.41398	0.43254	0.37801	0.5268	0.63028	1.05464	0.47861	0.29286	0.53942	0.77357	1.80088	1.18424	0.99633	0.42755	1.19452	0.89184
0.2931	0.24983	0.19417	0.20637	0.02228	0.60164	0.39893	0.2869	0.47146	0.72953	0.19677	0.30804	0.18479	0.00366	1.4811	0.39962	0.4823	0.09528	0.26943	1.13833	0.41645	0.47956	0.2101	0.48234	2.02468	1.05674	0.53441	0.68564	0.69862	0.42461
0.30667	0.18077	0.10223	0.25931	0.0461	1.20663	0.4265	0.41356	0.78949	0.78907	0.40427	0.20231	0.37757	0.39327	1.46833	0.3204	0.86657	0.7206	0.54209	1.2442	0.5062	0.72977	0.33799	0.56687	2.19538	1.05456	0.11406	0.22977	1.11903	0.03996
0.3021	0.23258	0.21537	0.25165	0.05071	1.19335	0.21106	0.76487	0.13249	0.6315	0.4441	0.45576	0.17246	0.46568	1.25205	0.46595	0.50965	0.42498	0.42551	1.12073	0.45152	0.84297	0.5443	0.55897	2.02001	1.32139	0.60476	0.6311	1.66755	0.15164
0.12519	0.30995	0.12245	0.33556	0.14719	1.4953	0.29533	0.5847	0.16089	0.65516	0.14077	0.22836	0.3641	0.44982	1.56298	0.65926	0.30413	0.55472	0.26851	1.2703	1.10965	0.86574	0.48674	0.38412	2.17304	0.08737	1.06861	0.19902	1.89616	0.305
0.19799	0.29136	0.10002	0.32401	0.07537	1.84734	0.18656	0.66194	0.41281	0.57559	0.40564	0.36032	0.21658	0.31214	1.45922	0.45994	0.34017	0.61491	0.26111	1.09367	0.60225	0.37132	0.47388	0.32278	1.85098	0.78419	1.32641	0.32108	1.27929	0.14042
0.21144	0.13847	0.17695	0.35116	0.09322	1.74565	0.23755	0.4036	0.29887	0.45798	0.42426	0.06115	0.02184	0.64928	1.08598	0.67347	0.23418	0.33891	0.42201	0.8217	0.58961	0.2797	0.23615	0.45224	1.39255	0.414	1.07348	0.28055	1.99175	1.03866
0.2491	0.18522	0.12025	0.35326	0.1222	1.05938	0.39304	0.54835	0.22711	0.61133	0.50497	0.27139	0.17528	0.53996	1.42599	0.4433	0.70929	0.25934	0.35769	1.00944	0.2985	0.09483	0.56998	0.50103	1.76856	0.75359	0.26891	0.77327	1.75572	0.4919
0.29969	0.17679	0.10405	0.26358	0.0883	0.32457	0.0818	0.51381	0.14285	0.45144	0.76153	0.18424	0.3559	0.28289	1.10028	0.45255	0.60538	0.36523	0.28911	0.84147	0.44283	0.68638	0.27528	0.7596	1.45066	1.80832	0.6627	0.86559	1.22998	0.61416
0.30089	0.27754	0.22536	0.25028	0.0588	0.43205	0.20788	0.34617	0.41439	0.68848	0.5759	0.15127	0.48362	0.24446	1.23917	0.45803	0.16545	0.46026	0.10326	1.0746	0.54248	0.46862	0.48878	0.57108	1.77161	1.10446	1.35309	0.37808	1.31042	0.16283
0.2339	0.07689	0.20471	0.22192	0.10602	2.61985	0.26247	1.14661	0.23202	0.44603	0.52012	0.23549	0.55959	0.12098	1.05507	0.68528	0.12999	0.65182	0.15743	0.79987	0.6105	0.70285	0.3157	0.53352	1.48712	0.75633	0.19735	0.05419	0.71844	0.90771
0.12088	0.24072		0.09187	0.14526	0.78332	0.23159		0.55801	0.55987	0.03507	0.13813		0.09917	1.38871	0.31406	0.55152		0.32688	1.06865	1.23737	0.57889		1.11543	1.81305	0.18501	0.24181		0.24788	0.60468
0.29715			0.34317	0.09239	1.16975			0.31469	0.46455	0.2757			0.66141	1.03113	0.43327			0.38974	0.91806	0.49537			0.31086	1.51789	0.61808			1.07628	0.67482
0.2519			0.28052	0.03179	1.82123			0.73092	0.54703	0.04604			0.48754	1.43319	0.44522			0.43592	1.08978	0.728			0.50062	1.89978	0.22133			1.51451	0.41045
0.1162			0.28631	0.07672	2.70813			0.18513	0.41305	0.25588			0.4689	1.35503	0.76035			0.40624	0.84435	0.41948			0.65963	1.61818	0.17496			1.28024	0.45709
0.09954			0.29192	0.07891	1.1681			0.74183	0.55897	0.13611			0.21942	1.43489	0.41964			0.31839	0.99724	0.42575			1.02314	1.86031	0.33141			0.80601	0.31284
			0.29074	0.15124				0.57754	0.36545				0.5354	1.1159				0.48459	0.84158				0.7943	1.76221				1.00688	0.35126
			0.33212	0.01278				0.31446	0.38353				0.45931	0.90754				0.53131	0.88092				0.6092	1.57028				1.36706	0.49452
			0.08285	0.11535				1.05065	0.5167				0.21481	1.32385				0.46857	0.96501				0.81437	1.60061				0.06812	0.4109
			0.31707	0.06835				0.82931	0.49286				0.67199	1.11154				0.34356	0.94687				0.43636	1.52041				2.19457	0.5532
				0.05951				2.07909	0.52579				0.21151	1.41947				0.41641	0.93625				0.66335	1.65462				0.46656	0.45538
				0.0132				0.59969	0.32318				0.15857	0.98477				0.2277	0.67193				0.96988	1.35642				0.0378	0.0528
				0.08224				1.15792	0.58137				0.18949	1.21209				0.27842	1.02646				0.68436	1.79488				0.5832	0.53016
				0.06201					0.64045					1.04145					0.85237					1.42141					0.45106
				0.08163					0.52526					1.19439					0.8624					1.67819					0.27115
				0.18126					0.64421					1.29478					0.86648					1.54983					0.04145
				0.09762					0.4835					1.24693					0.99446					1.72765					0.39485
				0.01021					0.69348					1.44811					0.88416					1.94387					0.17411
				0.11839					0.80228					1.44168					1.03372					2.00973					0.13079
				0.13588					0.53434					1.35421					1.32898					1.52179					0.23032
				0.06263					0.95951					1.4272					1.14988					1.87034					0.23967
				0.18901					0.54846					1.16892					0.8983					1.46122					0.66386
				0.15901					0.8911					1.53985					1.31107					1.90488					0.40783
				0.07694					0.46848					1.08527					1.92955					1.23985					0.26276
				0.11589					0.54225					1.30596					0.99718					1.65824					0.36147
									0.33127					1.12686					0.77147					1.40844					0.53532
									0.72757					1.09481					0.8654					1.47127					0.3315
									0.41834					1.27045					0.81748					1.52818					0.99456
									0.40964					1.20452					0.75358					1.4536					0.84616
									0.37201					1.16734					0.75554					1.3865					0.53995
									0.69006					1.20209					0.67255					1.47757					0.50798

## Sheet: Data2
	PS		PN		eNDA		c-di-GMP		N2O		DR		Percentage
PE	0.78301	0.02261	1.55996	0.07408	2.556	0.29545	0.01367	0.01008	0.58641	0.04721	4.0701	0.26464	0.74586	0.25414
PS	0.80743	0.04839	1.50892	0.04872	2.19511	0.37759	0.01433	0.00624	0.44391	0.03337	3.46327	0.40533	0.72524	0.27476
PP	0.68232	0.03982	1.31386	0.15027	2.30267	0.36873	0.01633	0.00957	0.5858	0.05646	3.88694	0.55882	0.73739	0.26261
PVC	0.75448	0.03525	0.51851	0.0186	0.84556	0.16124	0.01867	0.01473	0.5731	0.0335	3.94772	0.24822	0.76226	0.23774
Water	0.03467	0.00247	0.26788	0.01175	0.314	0.08442	0	0	0.41305	0.03692	2.97439	0.25591	0.84755	0.15245
	anoxic -N2O				hypoxic
	P		W		P		W
	ATU	—ATU	ATU	—ATU	ATU	—ATU	ATU	—ATU
1	0.210156	0.226204	0.121952	0.0948245	0.0785926	0.0828592	0.035962	0.035625
2	0.22359	0.204625	0.115926	0.102569	0.068923	0.0526023	0.058452	0.0551513
3	0.258112	0.253052	0.082522	0.125932	0.0928454	0.125481	0.0592388	0.042152
	BD		FD		CD		18O	SP	PE-18	PE-SP	PS-18	PS-SP	PP-18	PP-SP	PVC-18	PVC-SP	W-18	W-SP
PE	53.6101	2.07087	44.6901	2.33836	1.69985	1.20409	16.4	-7.5	66.4084	26.211	66.3095	20.6528	62.6411	14.6826	61.9258	15.5607	50.1166	8.0166
PS	60.1261	4.6161	38.7558	6.1892	1.11812	1.58126	23.3	3.7	70.3241	24.5313	63.9675	23.4208	60.6395	10.472	66.2841	15.6099	52.431	8.67671
PP	65.1935	1.49251	31.3772	3.4842	3.42928	4.84974	55.9	39.3	69.4611	26.5631	67.0414	19.7894	59.3478	13.3064	66.3438	15.9065	51.3437	7.53222
PVC	62.5763	3.17073	34.2533	3.9909	3.17039	4.48361	42	30.2
Water	78.0841	1.08079	14.8401	5.74569	7.07578	5.85659	24.9	10
	bnirS		bnirK		fnirK		bnirS		bnirK		fnirK
Plastisphere	3.47328	0.41651	4.79753	0.20243	5.07687	0.98888	1.25859	0.23354	1.93691	0.00949	1.93691	0.00949
Bulk water	1.82629	0.06155	3.41155	0.28418	2.71482	0.38958	0.51815	0.08786	1.0748	0.2717	0.7513	0.05992
nirS-PE	PE	PS	PS	PP	PP	PVC	PVC	Water	Water	nirK-PE	nirK-PE	PS	PS	PP	PP	PVC	PVC	Water	Water	fnirK-PE	fnirK-PE	PS	PS	PP	PP	PVC	PVC	Water	Water
-0.2337	0.0355	-0.2933	-0.0697	-0.2612	-0.0258	-0.2479	0.0068	0.1541	0.3089	-0.1135	0.1375	-0.1237	0.2172	-0.0273	0.3629	0.0417	0.2333	0.1202	-0.4014	-0.1934	0.1078	-0.1732	0.0686	-0.1564	0.1612	-0.1796	0.1735	0.312	0.1604
-0.2379	-0.0753	-0.2744	-0.1628	-0.2877	-0.0349	-0.2329	0.0502	0.124	0.335	-0.1282	0.1376	-0.0241	0.2253	-0.1689	0.3839	0.0263	0.249	0.1195	-0.339	-0.1864	0.0958	-0.1716	0.081	-0.1723	0.179	-0.1817	0.1175	0.2987	0.1336
-0.2514	-0.0379	-0.3134	-0.0627	-0.262	-0.0127	-0.2543	0.014	0.0836	0.2819	-0.0976	0.1182	-0.022	0.3192	-0.0735	0.3613	0.0482	0.2667	0.0562	-0.378	-0.1707	0.0776	-0.1826	0.0933	-0.1637	0.407	-0.1647	0.0831	0.2697	0.1448
								0.118	0.188									0.089	-0.307									0.3088	0.0502
								0.2925	0.25092									0.1023	-0.0796									0.3282	0.089

## Sheet: Data3
			α diversity
bnirS	shannon	simpson	ace	chao	coverage		bnirS	shannon		simpson		ace		chao		coverage
PE	5.37685	0.012982	1114.16	1135.53	0.975126		PE	5.33183	0.154176	0.017052	0.00719619	1138.25	27.6612	1134.8	14.3792	0.972454	0.00196643
	5.12456	0.027165	1123.61	1116.84	0.97045		PS	5.14947	0.224401	0.0226605	0.015144	778.666	63.3407	819.265	224.285	0.987579	0.000276551
	5.49408	0.011009	1176.99	1152.04	0.971787		PP	5.20275	0.0784979	0.0167997	0.00102423	1054.15	92.2913	1067.78	89.1445	0.972017	0.00056323
PS	4.89718	0.043991	818.44	944.947	0.98727		PVC	4.89152	0.0877895	0.0272397	0.00599312	1169.14	166.922	1069.7	81.6787	0.97854	0.00251621
	5.44233	0.01366	828.289	1008.63	0.987525		Water	3.14914	0.148684	0.0995593	0.0115304	577.005	19.9171	514.933	70.2453	0.991415	0.000829328
	5.10888	0.0103306	689.269	504.217	0.987941		Ini.W.	3.26926	0.282851	0.162542	0.0709452	861.702	59.4627	833.098	61.6722	0.985253	0.00306262
PP	5.11435	0.017399	923.722	942.97	0.971309
	5.18881	0.017642	1123.51	1145.6	0.972056		bnirK	shannon		simpson		ace		chao		coverage
	5.30511	0.015358	1115.23	1114.76	0.972687		PE	4.69337	0.0255495	0.0186893	0.000830431	574.21	10.7201	580.235	27.2781	0.987844	0.00107984
PVC	4.9532	0.023054	1014.93	973.39	0.977215		PS	3.71264	0.0206592	0.06798	0.00265368	413.313	27.1152	414.264	41.1397	0.99298	0.00137719
	4.76736	0.035715	1401.04	1173.09	0.976343		PP	4.07729	0.357737	0.057954	0.0282177	440.958	13.2223	437.985	19.603	0.994733	0.00124132
	4.95398	0.02295	1091.47	1062.62	0.982063		PVC	4.25822	0.0697029	0.041161	0.00505114	480.515	15.6465	479.584	16.4274	0.992862	0.000948604
Water	3.14901	0.110561	552.315	576.944	0.990378		Water	2.7554	0.321187	0.212412	0.0833772	308.099	17.8085	307.499	26.7338	0.99518	0.00071807
	2.9671	0.104482	601.091	416.714	0.992408		Ini.W.	2.99005	0.312913	0.113856	0.0194029	257.398	9.15482	252.268	13.2004	0.996091	0.000507023
	3.3313	0.083635	577.609	551.139	0.991459
Ini.W.	3.18371	0.083859	916.965	885.56	0.988796		fnirK	shannon		simpson		ace		chao		coverage
	3.65044	0.14797	888.963	867.207	0.981324		PE	4.42569	0.0156328	0.02904	0.0064674	1391.83	77.4073	1396.01	75.3175	0.99872	0.000233855
	2.97363	0.255796	779.178	746.526	0.985639		PS	3.79214	0.239005	0.0231835	0.00594653	982.051	36.3802	985.666	29.4144	0.997604	0.000325235
							PP	4.90445	0.307519	0.013075	0.000913769	1239.11	146.954	1249.16	145.51	0.998565	6.82414e-05
bnirK	shannon	simpson	ace	chao	coverage		PVC	4.13879	0.356363	0.047363	0.0213535	851.917	102.501	864.973	103.345	0.999008	7.44998e-05
PE	4.71606	0.017679	586.194	611.455	0.986946		Water	2.64136	0.307625	0.079675	0.0371856	231.038	36.5715	235.456	40.5711	0.999838	3.8271e-05
	4.65767	0.019713	560.177	545	0.989363		Ini.W.	2.65593	0.230997	0.029487	0.00368312	156.607	47.9496	157.987	51.2609	0.998865	0.000245149
	4.70638	0.018676	576.259	584.25	0.987224
PS	3.69876	0.06871	451.652	472.442	0.99108
	3.69732	0.070803	393.487	385.667	0.9943
	3.74185	0.064427	394.8	384.684	0.993561
PP	3.60768	0.043566	452.585	454.486	0.993045
	4.47508	0.032913	447.828	449.026	0.995161
	4.14911	0.097383	422.462	410.442	0.995994
PVC	4.31888	0.036298	474.835	473.017	0.992778
	4.1606	0.048124	501.876	502.167	0.991745
	4.29517	0.039061	464.834	463.569	0.994064
Water	2.95579	0.164863	331.555	339.029	0.994952
	3.00822	0.142741	288.43	273.667	0.994437
	2.30218	0.329631	304.311	309.8	0.996151
Ini.W.	2.54792	0.086435	267.981	267.452	0.996469
	3.22723	0.126686	258.566	254.081	0.996429
	3.19501	0.128447	245.648	235.27	0.995374
fnirK	shannon	simpson	ace	chao	coverage
PE	4.43185	0.02817	1407.22	1412.76	0.99851
	4.40422	0.03736	1478	1478.73	0.998603
	4.441	0.02159	1290.28	1296.54	0.999046
PS	3.65044	0.031459	1025.67	1020.48	0.997221
	3.59723	0.01775	983.878	987.974	0.998016
	4.12875	0.0203415	936.61	948.542	0.997574
PP	5.19963	0.011799	1445.22	1454.07	0.998488
	5.03346	0.01389	1159.16	1163.08	0.998654
	4.48027	0.013536	1112.96	1130.33	0.998554
PVC	4.6419	0.077413	845.333	860.4	0.998903
	3.9127	0.034928	980.617	993.769	0.999059
	3.86176	0.029748	729.8	740.75	0.999063
Water	2.79237	0.056702	274.97	283.167	0.999799
	2.21252	0.132129	185.435	184	0.99989
	2.9192	0.050194	232.709	239.2	0.999825
Ini.W.	2.95054	0.025395	211.892	127.8	0.998572
	2.63088	0.034324	162.971	116	0.998851
	2.38638	0.028742	94.9582	230.16	0.999172
